# Supplementary material for: Involvement of Nitric Oxide in TRPV4-Induced Relaxations of Mouse and Human Pulmonary Arteries
Source: Biology (Basel). 2026 Feb 6;15(3):292. doi: 10.3390/biology15030292 (PMC12897424; doi:10.3390/biology15030292)
Supplement: Supplementary file 1 [file biology-15-00292-s001.zip]

Archive with 1 entries (1 files):
- biology-4061045-supplementary.png
